# Supplementary material for: Evaluation of Enzymatic Cleaning on Food Processing Installations and Food Products Bacterial Microflora
Source: Front Microbiol. 2020 Aug 11;11:1827. doi: 10.3389/fmicb.2020.01827 (PMC7431609; doi:10.3389/fmicb.2020.01827)
Supplement: Supplementary file 1 [file Table_1.xlsx]

## Sheet: Part A
Part A		Ingredients				Surfaces																					Closing pipes
		Dough	Bolognese sauce	Bechamel sauce	Cheese	Conventional cleaning			Enzymatic cleaning												Conventional cleaning 2			Enzymatic cleaning			Enzymatic cleaning
									Reinforced enzymatic cleaning			Routine enzymatic cleaning 3 times a week			Routine enzymatic cleaning 2 times a week			Routine enzymatic cleaning 1 time a week						Reinforced enzymatic cleaning 2			Rinsing water			Dough machine 1	Dough machine 2	Bolognese cuve	Bechamel cuve
																												Line 1	Line 2
n		1	1	1	1	8			18			10			7			4			9			18			1	1	1	1	1	1	1
						P50	P90	Pmax	P50	P90	Pmax	P50	P90	Pmax	P50	P90	Pmax	P50	P90	Pmax	P50	P90	Pmax	P50	P90	Pmax
ACC (log CFU/cm2 or g)		2.1	0.0	1.5	1.3	2.00217	7.73239	8.25527	1.30103	2.69897	3.23045	2.01912	2.30103	2.30103	0	0.146128	0.30103	0	0	0	0	0	0	1	1	1	0.0	1.3	3.3	3.2	7.5	<Dl	<Dl
						M	Sd		M	Sd		M	Sd		M	Sd		M	Sd		M	Sd		M	Sd
Spoilers	Leuconostoc sp. (%)	0.9	0.0	0.0	0.0	0.4	0.7		1.3	4.1		0.0	0.0		2.2	4.4		1.7	1.6		2.4	6.0		0.0	0.0		nd	0.0	0.0	0.0	0.0	0.0	0.0
	Pseudomonas sp. (%)	14.2	5.5	0.1	0.6	16.6	32.5		12.2	28.9		0.2	0.5		5.4	3.6		2.2	1.5		1.7	4.6		3.4	5.0		nd	67.9	0.0	0.1	36.8	37.6	0.2
	Enterobacteriaceae (%)	37.3	30.4	0.9	0.3	46.3	60.8		0.0	0.0		0.0	0.0		2.8	5.3		4.8	2.6		2.1	5.0		0.2	0.7		nd	0.0	0.0	46.6	31.3	25.4	0.0
	B. thermosphacta (%)	0.0	0.0	0.0	0.0	0.0	0.0		0.0	0.0		0.0	0.0		9.7	7.1		22.6	25.0		0.4	1.1		0.0	0.0		nd	0.0	0.0	0.0	0.0	0.0	0.0
	Spores (%)	2.9	0.0	23.2	0.5	3.3	5.0		49.1	61.7		56.6	75.7		39.4	48.5		49.7	49.5		12.6	19.3		38.7	61.7		nd	30.2	0.0	0.0	0.1	7.4	97.9
LAB	Streptococcus sp. (%)	0.2	0.0	70.7	2.7	0.5	0.7		0.0	0.0		0.0	0.0		0.1	0.3		0.0	0.0		0.4	0.7		23.1	29.5		nd	0.0	0.0	0.0	0.0	0.0	0.0
	Lactobacillus sp. (%)	2.2	0.3	0.0	0.0	3.0	5.2		0.0	0.0		0.0	0.0		4.8	8.5		0.6	0.7		0.2	0.5		0.0	0.0		nd	0.0	0.0	0.0	0.0	1.2	0.1
	Lactococcus sp. (%)	6.3	0.1	0.1	80.3	23.2	46.1		0.0	0.1		0.0	0.0		0.0	0.0		0.0	0.0		2.1	5.9		0.1	0.4		nd	0.0	0.0	0.0	0.0	0.0	0.0
Others	S. maltophilia (%)	35.9	63.7	5.0	15.6	6.8	9.8		37.2	90.3		43.1	78.3		35.5	40.3		18.4	16.9		78.1	51.7		34.5	42.2		nd	1.9	2.1	13.1	17.3	28.3	1.8
	Bacteria ≤ 1% (%)	0.0	0.0	0.0	0.0	0.0	0.0		0.0	0.0		0.0	0.0		0.0	0.0		0.0	0.0		0.0	0.0		0.0	0.0			0.0	97.8	40.2	14.6	0.0	0.0
Total (%)		100.0	100.0	100.0	100.0	100.0			100.0			100.0			100.0			100.0			100.0			100.0			nd	100.0	100.0	100.0	100.0	100.0	100.0
Coverage index		0.967	0.983	0.980	0.977	0.988			0.986			0.987			0.989			0.991			0.993			0.986				0.969	0.995	0.944	0.941	0.960	0.994
Chao 1		207.0	134.4	213.5	154.7	92.3			102.1			95.1			107.3			70.8			66.5			113.5				224.4	29.5	356.0	398.1	301.8	39.5
Inverse Simpson index		4.0	10.1	2.2	4.4	2.4			6.3			5.6			12.2			4.9			8.2			5.0				2.8	1.1	11.7	12.3	4.6	1.8

## Sheet: Part B
Part B		Food products
		Conventional cleaning									Enzymatic cleaning																																				Conventional cleaning 2
											Reinforced enzymatic cleaning									Routine enzymatic cleaning 3 times a week									Routine enzymatic cleaning 2 times a week									Routine enzymatic cleaning 1 time a week
		D0			D End of the shelf life			D End of the shelf life + 7 Days			D0			D End of the shelf life			D End of the shelf life + 7 Days			D0			D End of the shelf life			D End of the shelf life + 7 Days			D0			D End of the shelf life			D End of the shelf life + 7 Days			D0			D End of the shelf life			D End of the shelf life + 7 Days			D0
n		13			13			13			4			4			4			4			4			4			4			4			4			3			3			3			4
		P50	P90	Pmax	P50	P90	Pmax	P50	P90	Pmax	P50	P90	Pmax	P50	P90	Pmax	P50	P90	Pmax	P50	P90	Pmax	P50	P90	Pmax	P50	P90	Pmax	P50	P90	Pmax	P50	P90	Pmax	P50	P90	Pmax	P50	P90	Pmax	P50	P90	Pmax	P50	P90	Pmax	P50	P90	Pmax
ACC (log CFU/ g)		1.77815	4.05767	4.62325	7.44716	7.85491	7.96848	8.07918	8.5563	8.6721	1.70329	2.17984	2.27875	8.36286	9.09968	9.20412	7.75967	8.12352	8.17609	1.40226	1.69897	1.69897	6.5563	7.88986	7.99123	7.14613	8.7767	8.90849	1.48073	2.65514	2.79239	7.02119	7.8169	7.94939	7.33244	8.43553	8.57978	0.720159	1.81954	1.95424	6.95904	7.14613	7.14613	7.30557	7.55681	7.60206	2.33244	4.20876	4.36173
		M	Sd		M	Sd		M	Sd		M	Sd		M	Sd		M	Sd		M	Sd		M	Sd		M	Sd		M	Sd		M	Sd		M	Sd		M	Sd		M	Sd		M	Sd		M	Sd
Spoilers	Leuconostoc sp. (%)	0.6	1.0		30.2	64.8		28.9	67.1		0.0	0.1		1.1	1.4		5.2	9.0		0.0	0.0		10.4	23.0		0.0	0.0		0.5	0.7		0.2	0.4		0.5	1.8		0.1	0.3		0.0	0.0		0.0	0.0		0.5	0.5
	Pseudomonas sp. (%)	0.1	0.1		0.1	0.2		11.7	30.1		9.8	19.4		0.0	0.0		0.2	0.2		0.0	0.1		0.5	1.1		0.0	0.1		0.3	0.5		0.0	0.0		0.3	0.3		0.1	0.1		0.0	0.0		0.0	0.0		0.0	0.1
	Enterobacteriaceae (%)	7.3	24.2		36.0	84.2		27.5	69.3		8.5	17.0		46.5	80.5		44.6	65.7		0.0	0.0		19.5	43.5		33.8	39.2		0.2	0.4		24.7	49.4		16.3	39.0		0.0	0.1		44.5	62.7		85.3	5.3		0.2	0.1
	B. thermosphacta (%)	0.0	0.0		0.0	0.0		0.0	0.0		0.0	0.0		0.0	0.0		0.0	0.0		0.0	0.0		0.0	0.0		0.0	0.0		0.0	0.0		0.0	0.0		0.0	0.0		0.0	0.0		0.0	0.0		0.0	0.0		0.0	0.0
	Spores (%)	2.1	2.7		0.0	0.1		4.5	16.2		0.7	1.3		0.5	0.7		0.7	1.3		0.1	0.2		0.1	0.2		0.1	0.2		0.5	0.8		0.1	0.2		0.2	0.2		0.7	1.2		0.0	0.0		0.0	0.0		10.7	17.4
LAB	Streptococcus sp. (%)	14.1	27.8		3.2	10.1		0.3	1.1		0.0	0.1		0.0	0.0		0.1	0.2		0.0	0.0		2.7	5.9		0.4	0.7		0.2	0.3		0.0	0.0		0.2	0.2		0.0	0.0		0.0	0.0		0.0	0.0		0.1	0.2
	Lactobacillus sp. (%)	2.7	8.8		12.9	22.8		15.3	22.9		0.0	0.0		10.6	13.2		16.9	26.6		0.0	0.0		44.4	78.4		62.8	39.0		0.0	0.0		51.6	44.0		8.2	22.2		0.0	0.0		52.8	62.9		9.1	10.7		0.1	0.2
	Lactococcus sp. (%)	69.7	36.4		13.4	28.8		9.2	29.2		74.3	49.9		40.1	35.2		29.7	51.4		99.4	1.8		20.3	43.3		0.0	0.0		97.3	4.7		21.7	38.1		72.5	62.8		98.0	4.9		0.5	0.6		4.3	6.1		86.7	19.3
Others	S. maltophilia (%)	0.0	0.0		0.0	0.0		0.0	0.0		0.0	0.0		0.0	0.0		0.0	0.0		0.0	0.0		0.0	0.0		0.0	0.0		0.0	0.0		0.0	0.0		0.0	0.0		0.0	0.0		0.0	0.0		0.0	0.0		0.0	0.0
	Bacteria ≤ 1% (%)	3.5	4.2		4.3	9.5		2.5	2.0		6.6	12.2		1.1	0.4		2.5	0.5		0.5	0.3		2.1	1.5		2.8	0.3		1.0	0.9		1.7	0.4		1.5	1.5		1.1	1.2		2.3	0.5		1.2	0.7		1.7	1.8
Total (%)		100.0			100.0			100.0			100.0			100.0			100.0			100.0			100.0			100.0			100.0			100.0			100.0			100.0			100.0			100.0			100.0
Coverage index		0.991			0.990			0.992			0.991			0.992			0.989			0.995			0.990			0.990			0.992			0.995			0.990			0.996			0.996			0.996			0.988
Chao 1		86.5			71.5			59.4			68.4			59.4			83.9			28.2			78.3			72.3			52.7			41.5			90.2			27.9			30.6			31.3			99.2
Inverse Simpson index		1.6			2.9			2.6			1.3			1.8			2.7			1.2			2.6			2.1			1.2			2.0			2.5			1.2			1.4			1.7			1.7
	ACC: Aerobic Colony Counts
	D0: food product analysed at the beginning of the shelf life
	D end of the shelf life: food product analysed at the end of the shelf life
	D end of the shelf + 7 days: food product analysed seven days after the end of the shelf life
	Dl: Detection limit
	Dl: detection limit
	M: Mean
	Sd: Standard deviation
	P50: percentile 50
	P90: percentile 90
	Pmax: percentile 100
[truncated: 15 more columns]
